# Supplementary material for: A New Approach in PLS/TPS Compatibilization Using Garlic Oil: Effect on Morphological and Antioxidant Properties
Source: Antioxidants (Basel). 2024 Dec 23;13(12):1589. doi: 10.3390/antiox13121589 (PMC11672901; doi:10.3390/antiox13121589)
Supplement: Supplementary file 1 [file antioxidants-13-01589-s001.zip]

Archive with 1 entries (1 files):
- antioxidants-3236131-supplementary.pdf
